# Supplementary material for: The Exposure Peaks of Traffic-Related Ultrafine Particles Associated with Inflammatory Biomarkers and Blood Lipid Profiles
Source: Toxics. 2024 Feb 13;12(2):147. doi: 10.3390/toxics12020147 (PMC10893127; doi:10.3390/toxics12020147)
Supplement: Supplementary file 1 [file toxics-12-00147-s001.zip]

Archive with 1 entries (1 files):
- toxics-2746639-supplementary.pdf
